# Supplementary material for: Biomarker relationships with small bowel histopathology among malnourished children with environmental enteric dysfunction in a multicountry cohort study
Source: Am J Clin Nutr. 2024 Sep 17;120(Suppl 1):S73–83. doi: 10.1016/j.ajcnut.2024.02.029 (PMC13169017; doi:10.1016/j.ajcnut.2024.02.029)
Supplement: Multimedia component 1 [file mmc1.zip]

Archive with 1 entries (1 files):
- ajcnut_471_MUSTAF~1_mmc1.DOC
